# Supplementary material for: Regioselective synthesis of heterocyclic N-sulfonyl amidines from heteroaromatic thioamides and sulfonyl azides
Source: Beilstein J Org Chem. 2020 Dec 1;16:2937–47. doi: 10.3762/bjoc.16.243 (PMC7722631; doi:10.3762/bjoc.16.243)
Supplement: File 3 — Crystallographic information files for compounds 3e, 3t and 3ag. [file Beilstein_J_Org_Chem-16-2937-s003.zip]

Archive with 3 entries (3 files):
- 3ag.CIF
- 3e.CIF
- 3t.CIF
