# Supplementary material for: Regioselective synthesis of heterocyclic N-sulfonyl amidines from heteroaromatic thioamides and sulfonyl azides
Source: Beilstein J Org Chem. 2020 Dec 1;16:2937–47. doi: 10.3762/bjoc.16.243 (PMC7722631; doi:10.3762/bjoc.16.243)
Supplement: File 3 — Crystallographic information files for compounds 3e, 3t and 3ag. [file Beilstein_J_Org_Chem-16-2937-s003.zip › 3ag.CIF]

data_dc
_audit_creation_date              2017-05-30
_audit_creation_method
;
  Olex2 1.2-ac2
  (compiled 2012.03.27 svn.r2268, GUI svn.r4156)
;
_publ_contact_author_address      ?
_publ_contact_author_email        ?
_publ_contact_author_name         ''
_publ_contact_author_phone        ?
_chemical_name_common             ?
_chemical_name_systematic
;
 ? 
;
_chemical_formula_moiety          'C17 H14 N4 O5 S'
_chemical_formula_sum             'C17 H14 N4 O5 S'
_chemical_formula_weight          386.38
_chemical_melting_point           ?
loop_
  _atom_type_symbol
  _atom_type_description
  _atom_type_scat_dispersion_real
  _atom_type_scat_dispersion_imag
  _atom_type_scat_source
 'C' 'C' 0.0181 0.0091 'International Tables Vol C Tables 4.2.6.8 and 6.1.1.4'
 'H' 'H' 0.0000 0.0000 'International Tables Vol C Tables 4.2.6.8 and 6.1.1.4'
 'N' 'N' 0.0311 0.0180 'International Tables Vol C Tables 4.2.6.8 and 6.1.1.4'
 'O' 'O' 0.0492 0.0322 'International Tables Vol C Tables 4.2.6.8 and 6.1.1.4'
 'S' 'S' 0.3331 0.5567 'International Tables Vol C Tables 4.2.6.8 and 6.1.1.4'

_space_group_crystal_system       'monoclinic'
_space_group_IT_number            14
_space_group_name_H-M_alt         'P 1 21/n 1'
_space_group_name_Hall            '-P 2yn'
loop_
  _space_group_symop_id
  _space_group_symop_operation_xyz
 1 'x, y, z'
 2 '-x+1/2, y+1/2, -z+1/2'
 3 '-x, -y, -z'
 4 'x-1/2, -y-1/2, z-1/2'

_cell_length_a                    10.210(6)
_cell_length_b                    7.242(6)
_cell_length_c                    26.864(15)
_cell_angle_alpha                 90.00
_cell_angle_beta                  97.45(5)
_cell_angle_gamma                 90.00
_cell_volume                      1970(2)
_cell_formula_units_Z             4

_cell_measurement_temperature     295(2)
_cell_measurement_reflns_used   7301
_cell_measurement_theta_min     3.3041
_cell_measurement_theta_max     65.1645
_exptl_absorpt_coefficient_mu     1.771
_exptl_absorpt_correction_T_min                   0.71645
_exptl_absorpt_correction_T_max                   1.24538
_exptl_absorpt_correction_type            'multi-scan'
_exptl_absorpt_process_details
;
CrysAlis RED, Oxford Diffraction Ltd.,
Version 1.171.29.9 (release 23-03-2006 CrysAlis171 .NET)
(compiled Mar 23 2006,23:39:28)
Empirical absorption correction using spherical harmonics,
 implemented in SCALE3 ABSPACK scaling algorithm.
;
_exptl_crystal_colour             yellow
_exptl_crystal_colour_primary     yellow
_exptl_crystal_density_diffrn     1.303
_exptl_crystal_density_meas       ?
_exptl_crystal_density_method     'not measured'
_exptl_crystal_description        prism
_exptl_crystal_F_000              800
_exptl_crystal_size_max           0.45
_exptl_crystal_size_mid           0.35
_exptl_crystal_size_min           0.25
_exptl_special_details
;
 ? 
;
_diffrn_reflns_av_R_equivalents   0.0544
_diffrn_reflns_av_unetI/netI      0.0366
_diffrn_reflns_limit_h_max        11
_diffrn_reflns_limit_h_min        -12
_diffrn_reflns_limit_k_max        8
_diffrn_reflns_limit_k_min        -8
_diffrn_reflns_limit_l_max        31
_diffrn_reflns_limit_l_min        -31
_diffrn_reflns_number             21371
_diffrn_reflns_theta_full         65.66
_diffrn_reflns_theta_max          65.65
_diffrn_reflns_theta_min          3.32
_diffrn_ambient_temperature       295(2)
_diffrn_detector_area_resol_mean  ?
_diffrn_measured_fraction_theta_full 0.995
_diffrn_measured_fraction_theta_max 0.995
_diffrn_measurement_device_type   'Xcalibur 3'
_diffrn_measurement_method        'phi and omega scans'
_diffrn_radiation_monochromator   'graphite'
_diffrn_radiation_type            'CuK\a'
_diffrn_radiation_wavelength      1.54184
_diffrn_source                    'fine-focus sealed tube'
_diffrn_standards_decay_%         ?
_diffrn_standards_interval_count  ?
_diffrn_standards_interval_time   ?
_diffrn_standards_number          ?
_reflns_number_gt                 2563
_reflns_number_total              3397
_reflns_threshold_expression      >2sigma(I)
_computing_cell_refinement        ?
_computing_data_collection        ?
_computing_data_reduction         ?
_computing_molecular_graphics
;
O. V. Dolomanov, L. J. Bourhis, R. J. Gildea, J. A. K. Howard and H. Puschmann,
OLEX2: a complete structure solution, refinement and analysis program.
J. Appl. Cryst. (2009). 42, 339-341.
;
_computing_publication_material
;
O. V. Dolomanov, L. J. Bourhis, R. J. Gildea, J. A. K. Howard and H. Puschmann,
OLEX2: a complete structure solution, refinement and analysis program.
J. Appl. Cryst. (2009). 42, 339-341.
;
_computing_structure_refinement
;
SHELXL, G.M. Sheldrick, Acta Cryst.
(2008). A64, 112-122
;
_computing_structure_solution
;
SHELXS, G.M. Sheldrick, Acta Cryst.
(2008). A64, 112-122
;
_refine_diff_density_max          0.297
_refine_diff_density_min          -0.251
_refine_diff_density_rms          0.059
_refine_ls_extinction_coef        0.0011(3)
_refine_ls_extinction_expression  'Fc^*^=kFc[1+0.001xFc^2^\l^3^/sin(2\q)]^-1/4^'
_refine_ls_extinction_method      SHELXL
_refine_ls_goodness_of_fit_ref    1.009
_refine_ls_hydrogen_treatment     mixed
_refine_ls_matrix_type            full
_refine_ls_number_parameters      254
_refine_ls_number_reflns          3397
_refine_ls_number_restraints      0
_refine_ls_R_factor_all           0.0544
_refine_ls_R_factor_gt            0.0462
_refine_ls_restrained_S_all       1.009
_refine_ls_shift/su_max           0.000
_refine_ls_shift/su_mean          0.000
_refine_ls_structure_factor_coef  Fsqd
_refine_ls_weighting_details
'calc w=1/[\s^2^(Fo^2^)+(0.0920P)^2^+0.0000P] where P=(Fo^2^+2Fc^2^)/3'
_refine_ls_weighting_scheme       calc
_refine_ls_wR_factor_gt           0.1285
_refine_ls_wR_factor_ref          0.1316
_refine_special_details
;
 Refinement of F^2^ against ALL reflections.  The weighted R-factor wR and 
 goodness of fit S are based on F^2^, conventional R-factors R are based 
 on F, with F set to zero for negative F^2^. The threshold expression of 
 F^2^ > 2sigma(F^2^) is used only for calculating R-factors(gt) etc. and is 
 not relevant to the choice of reflections for refinement.  R-factors based 
 on F^2^ are statistically about twice as large as those based on F, and R- 
 factors based on ALL data will be even larger. 
;
_atom_sites_solution_hydrogens    geom
_atom_sites_solution_primary      direct
_atom_sites_solution_secondary    difmap
loop_
  _atom_site_label
  _atom_site_type_symbol
  _atom_site_fract_x
  _atom_site_fract_y
  _atom_site_fract_z
  _atom_site_U_iso_or_equiv
  _atom_site_adp_type
  _atom_site_occupancy
  _atom_site_symmetry_multiplicity
  _atom_site_calc_flag
  _atom_site_refinement_flags
  _atom_site_disorder_assembly
  _atom_site_disorder_group
 S1 S 0.24568(5) 0.02618(8) 0.18730(2) 0.0505(2) Uani 1 1 d . . .
 O1 O -0.30389(16) -0.1594(3) 0.15640(6) 0.0665(5) Uani 1 1 d . . .
 O3 O 0.29425(16) 0.1150(3) 0.23378(6) 0.0624(5) Uani 1 1 d . . .
 O2 O 0.32713(16) -0.1126(3) 0.16963(7) 0.0672(5) Uani 1 1 d . . .
 N1 N 0.10144(18) -0.0596(3) 0.18552(7) 0.0488(4) Uani 1 1 d . . .
 C17 C 0.01519(19) -0.0007(3) 0.21444(8) 0.0431(5) Uani 1 1 d . . .
 C11 C 0.2198(2) 0.1984(3) 0.14061(8) 0.0492(5) Uani 1 1 d . . .
 N4 N 0.0367(2) 0.1127(3) 0.25249(8) 0.0541(5) Uani 1 1 d . . .
 O4 O 0.1405(3) 0.5458(4) -0.01522(8) 0.1005(8) Uani 1 1 d . . .
 C15 C 0.1768(3) 0.5112(3) 0.11683(10) 0.0661(7) Uani 1 1 d . . .
 H15 H 0.1646 0.6343 0.1250 0.079 Uiso 1 1 calc R . .
 C14 C 0.1685(3) 0.4563(4) 0.06774(9) 0.0616(6) Uani 1 1 d . . .
 N3 N 0.1407(3) 0.5941(4) 0.02795(10) 0.0794(7) Uani 1 1 d . . .
 C3 C -0.1189(2) -0.0733(3) 0.20158(8) 0.0463(5) Uani 1 1 d . . .
 C16 C 0.2037(3) 0.3795(3) 0.15381(9) 0.0588(6) Uani 1 1 d . . .
 H16 H 0.2108 0.4131 0.1875 0.071 Uiso 1 1 calc R . .
 C13 C 0.1840(3) 0.2767(4) 0.05407(9) 0.0718(7) Uani 1 1 d . . .
 H13 H 0.1770 0.2433 0.0204 0.086 Uiso 1 1 calc R . .
 O5 O 0.1136(3) 0.7499(4) 0.03979(10) 0.1161(9) Uani 1 1 d . . .
 N2 N -0.32502(19) -0.1724(3) 0.20667(8) 0.0599(5) Uani 1 1 d . . .
 C4 C -0.2161(2) -0.1200(3) 0.23319(9) 0.0498(5) Uani 1 1 d . . .
 C12 C 0.2102(3) 0.1475(4) 0.09102(9) 0.0672(7) Uani 1 1 d . . .
 H12 H 0.2215 0.0245 0.0826 0.081 Uiso 1 1 calc R . .
 C5 C -0.2081(2) -0.1275(3) 0.28777(9) 0.0525(5) Uani 1 1 d . . .
 C10 C -0.3156(3) -0.0756(3) 0.31150(11) 0.0637(6) Uani 1 1 d . . .
 H10 H -0.3920 -0.0313 0.2927 0.076 Uiso 1 1 calc R . .
 C8 C -0.1965(4) -0.1555(6) 0.39075(12) 0.0940(10) Uani 1 1 d . . .
 H8 H -0.1922 -0.1641 0.4255 0.113 Uiso 1 1 calc R . .
 C1 C -0.1410(3) -0.0848(5) 0.10350(10) 0.0749(8) Uani 1 1 d . . .
 H1A H -0.2156 -0.0432 0.0808 0.112 Uiso 1 1 calc R . .
 H1B H -0.1122 -0.2024 0.0926 0.112 Uiso 1 1 calc R . .
 H1C H -0.0704 0.0030 0.1040 0.112 Uiso 1 1 calc R . .
 C2 C -0.1793(2) -0.1029(3) 0.15444(9) 0.0566(6) Uani 1 1 d . . .
 C9 C -0.3085(3) -0.0899(4) 0.36275(12) 0.0806(9) Uani 1 1 d . . .
 H9 H -0.3803 -0.0547 0.3786 0.097 Uiso 1 1 calc R . .
 C7 C -0.0912(4) -0.2080(6) 0.36766(11) 0.0943(11) Uani 1 1 d . . .
 H7 H -0.0155 -0.2531 0.3867 0.113 Uiso 1 1 calc R . .
 C6 C -0.0963(3) -0.1949(4) 0.31646(10) 0.0690(7) Uani 1 1 d . . .
 H6 H -0.0241 -0.2316 0.3010 0.083 Uiso 1 1 calc R . .
 H4A H 0.116(3) 0.155(4) 0.2606(9) 0.059(7) Uiso 1 1 d . . .
 H4B H -0.028(3) 0.152(4) 0.2687(10) 0.067(8) Uiso 1 1 d . . .

loop_
  _atom_site_aniso_label
  _atom_site_aniso_U_11
  _atom_site_aniso_U_22
  _atom_site_aniso_U_33
  _atom_site_aniso_U_23
  _atom_site_aniso_U_13
  _atom_site_aniso_U_12
 S1 0.0408(3) 0.0594(4) 0.0531(3) 0.0019(2) 0.0126(2) -0.0006(2)
 O1 0.0500(9) 0.0782(12) 0.0708(11) -0.0026(9) 0.0061(8) -0.0129(8)
 O3 0.0498(8) 0.0863(12) 0.0508(9) 0.0023(8) 0.0055(7) -0.0108(8)
 O2 0.0520(9) 0.0740(11) 0.0791(12) 0.0041(9) 0.0222(8) 0.0151(8)
 N1 0.0459(10) 0.0489(10) 0.0537(10) -0.0015(8) 0.0144(8) -0.0025(8)
 C17 0.0417(11) 0.0405(11) 0.0483(11) 0.0036(9) 0.0102(8) 0.0004(8)
 C11 0.0432(11) 0.0558(13) 0.0506(12) -0.0032(10) 0.0140(9) -0.0095(10)
 N4 0.0415(10) 0.0579(12) 0.0649(12) -0.0116(9) 0.0145(9) -0.0020(9)
 O4 0.133(2) 0.1138(18) 0.0589(12) 0.0175(12) 0.0263(12) 0.0004(16)
 C15 0.0834(18) 0.0487(13) 0.0663(15) -0.0056(11) 0.0098(13) -0.0096(12)
 C14 0.0687(15) 0.0626(15) 0.0541(13) 0.0060(11) 0.0097(11) -0.0099(12)
 N3 0.0945(18) 0.0756(17) 0.0681(16) 0.0117(12) 0.0110(13) -0.0122(14)
 C3 0.0413(11) 0.0451(11) 0.0540(12) 0.0003(9) 0.0117(9) -0.0015(9)
 C16 0.0690(15) 0.0601(14) 0.0477(12) -0.0086(10) 0.0093(11) -0.0111(12)
 C13 0.098(2) 0.0731(17) 0.0471(13) -0.0064(12) 0.0191(13) -0.0052(15)
 O5 0.172(3) 0.0709(15) 0.0992(17) 0.0117(13) -0.0043(16) 0.0004(16)
 N2 0.0492(10) 0.0623(12) 0.0700(12) 0.0016(10) 0.0151(9) -0.0089(9)
 C4 0.0424(11) 0.0443(11) 0.0648(14) 0.0034(10) 0.0151(10) -0.0018(9)
 C12 0.0931(19) 0.0580(14) 0.0539(14) -0.0067(11) 0.0225(13) -0.0005(13)
 C5 0.0526(12) 0.0472(12) 0.0613(13) 0.0007(10) 0.0218(10) -0.0027(10)
 C10 0.0566(14) 0.0558(14) 0.0834(18) -0.0037(12) 0.0269(13) -0.0015(11)
 C8 0.099(2) 0.123(3) 0.0644(18) 0.0072(18) 0.0292(17) 0.003(2)
 C1 0.0703(17) 0.097(2) 0.0580(15) -0.0001(14) 0.0100(13) -0.0095(15)
 C2 0.0474(12) 0.0602(14) 0.0629(14) -0.0007(11) 0.0094(10) -0.0043(11)
 C9 0.085(2) 0.0839(19) 0.082(2) -0.0096(15) 0.0477(17) -0.0026(16)
 C7 0.088(2) 0.131(3) 0.0666(17) 0.0208(18) 0.0186(16) 0.019(2)
 C6 0.0611(15) 0.0789(18) 0.0706(16) 0.0116(13) 0.0223(12) 0.0116(13)

_geom_special_details
;
 All esds (except the esd in the dihedral angle between two l.s. planes) 
 are estimated using the full covariance matrix.  The cell esds are taken 
 into account individually in the estimation of esds in distances, angles 
 and torsion angles; correlations between esds in cell parameters are only 
 used when they are defined by crystal symmetry.  An approximate (isotropic) 
 treatment of cell esds is used for estimating esds involving l.s. planes. 
;
loop_
  _geom_bond_atom_site_label_1
  _geom_bond_atom_site_label_2
  _geom_bond_distance
  _geom_bond_site_symmetry_2
  _geom_bond_publ_flag
 S1 O3 1.4346(19) . ?
 S1 O2 1.4246(19) . ?
 S1 N1 1.594(2) . ?
 S1 C11 1.764(2) . ?
 O1 N2 1.398(3) . ?
 O1 C2 1.344(3) . ?
 N1 C17 1.319(3) . ?
 C17 N4 1.307(3) . ?
 C17 C3 1.466(3) . ?
 C11 C16 1.374(4) . ?
 C11 C12 1.374(3) . ?
 N4 H4A 0.87(3) . ?
 N4 H4B 0.88(3) . ?
 O4 N3 1.211(3) . ?
 C15 H15 0.9300 . ?
 C15 C14 1.369(4) . ?
 C15 C16 1.379(4) . ?
 C14 N3 1.463(4) . ?
 C14 C13 1.366(4) . ?
 N3 O5 1.214(4) . ?
 C3 C4 1.428(3) . ?
 C3 C2 1.351(3) . ?
 C16 H16 0.9300 . ?
 C13 H13 0.9300 . ?
 C13 C12 1.365(4) . ?
 N2 C4 1.297(3) . ?
 C4 C5 1.459(3) . ?
 C12 H12 0.9300 . ?
 C5 C10 1.391(3) . ?
 C5 C6 1.381(4) . ?
 C10 H10 0.9300 . ?
 C10 C9 1.373(4) . ?
 C8 H8 0.9300 . ?
 C8 C9 1.370(5) . ?
 C8 C7 1.362(5) . ?
 C1 H1A 0.9600 . ?
 C1 H1B 0.9600 . ?
 C1 H1C 0.9600 . ?
 C1 C2 1.477(4) . ?
 C9 H9 0.9300 . ?
 C7 H7 0.9300 . ?
 C7 C6 1.373(4) . ?
 C6 H6 0.9300 . ?

loop_
  _geom_angle_atom_site_label_1
  _geom_angle_atom_site_label_2
  _geom_angle_atom_site_label_3
  _geom_angle
  _geom_angle_site_symmetry_1
  _geom_angle_site_symmetry_3
  _geom_angle_publ_flag
 O3 S1 N1 114.51(10) . . ?
 O3 S1 C11 107.74(12) . . ?
 O2 S1 O3 117.10(12) . . ?
 O2 S1 N1 106.98(12) . . ?
 O2 S1 C11 107.57(11) . . ?
 N1 S1 C11 101.65(11) . . ?
 C2 O1 N2 108.88(18) . . ?
 C17 N1 S1 122.77(16) . . ?
 N1 C17 C3 114.82(19) . . ?
 N4 C17 N1 127.3(2) . . ?
 N4 C17 C3 117.85(19) . . ?
 C16 C11 S1 120.22(17) . . ?
 C12 C11 S1 119.01(19) . . ?
 C12 C11 C16 120.7(2) . . ?
 C17 N4 H4A 118.4(17) . . ?
 C17 N4 H4B 121.5(18) . . ?
 H4A N4 H4B 120(2) . . ?
 C14 C15 H15 120.8 . . ?
 C14 C15 C16 118.3(2) . . ?
 C16 C15 H15 120.8 . . ?
 C15 C14 N3 119.2(3) . . ?
 C13 C14 C15 122.7(2) . . ?
 C13 C14 N3 118.1(2) . . ?
 O4 N3 C14 118.6(3) . . ?
 O4 N3 O5 123.2(3) . . ?
 O5 N3 C14 118.2(3) . . ?
 C4 C3 C17 130.1(2) . . ?
 C2 C3 C17 125.2(2) . . ?
 C2 C3 C4 104.6(2) . . ?
 C11 C16 C15 119.6(2) . . ?
 C11 C16 H16 120.2 . . ?
 C15 C16 H16 120.2 . . ?
 C14 C13 H13 120.8 . . ?
 C12 C13 C14 118.4(2) . . ?
 C12 C13 H13 120.8 . . ?
 C4 N2 O1 106.39(18) . . ?
 C3 C4 C5 130.8(2) . . ?
 N2 C4 C3 110.8(2) . . ?
 N2 C4 C5 118.3(2) . . ?
 C11 C12 H12 119.9 . . ?
 C13 C12 C11 120.2(3) . . ?
 C13 C12 H12 119.9 . . ?
 C10 C5 C4 120.4(2) . . ?
 C6 C5 C4 120.6(2) . . ?
 C6 C5 C10 119.0(2) . . ?
 C5 C10 H10 120.1 . . ?
 C9 C10 C5 119.8(3) . . ?
 C9 C10 H10 120.1 . . ?
 C9 C8 H8 120.1 . . ?
 C7 C8 H8 120.1 . . ?
 C7 C8 C9 119.9(3) . . ?
 H1A C1 H1B 109.5 . . ?
 H1A C1 H1C 109.5 . . ?
 H1B C1 H1C 109.5 . . ?
 C2 C1 H1A 109.5 . . ?
 C2 C1 H1B 109.5 . . ?
 C2 C1 H1C 109.5 . . ?
 O1 C2 C3 109.3(2) . . ?
 O1 C2 C1 115.4(2) . . ?
 C3 C2 C1 135.3(2) . . ?
 C10 C9 H9 119.7 . . ?
 C8 C9 C10 120.6(3) . . ?
 C8 C9 H9 119.7 . . ?
 C8 C7 H7 119.8 . . ?
 C8 C7 C6 120.5(3) . . ?
 C6 C7 H7 119.8 . . ?
 C5 C6 H6 119.8 . . ?
 C7 C6 C5 120.3(3) . . ?
 C7 C6 H6 119.8 . . ?

loop_
  _geom_torsion_atom_site_label_1
  _geom_torsion_atom_site_label_2
  _geom_torsion_atom_site_label_3
  _geom_torsion_atom_site_label_4
  _geom_torsion
  _geom_torsion_site_symmetry_1
  _geom_torsion_site_symmetry_2
  _geom_torsion_site_symmetry_3
  _geom_torsion_site_symmetry_4
  _geom_torsion_publ_flag
 S1 N1 C17 N4 -10.2(3) . . . . ?
 S1 N1 C17 C3 169.90(15) . . . . ?
 S1 C11 C16 C15 -176.68(19) . . . . ?
 S1 C11 C12 C13 176.9(2) . . . . ?
 O1 N2 C4 C3 -0.8(3) . . . . ?
 O1 N2 C4 C5 -177.34(19) . . . . ?
 O3 S1 N1 C17 23.7(2) . . . . ?
 O3 S1 C11 C16 -21.4(2) . . . . ?
 O3 S1 C11 C12 161.53(19) . . . . ?
 O2 S1 N1 C17 155.19(18) . . . . ?
 O2 S1 C11 C16 -148.48(19) . . . . ?
 O2 S1 C11 C12 34.5(2) . . . . ?
 N1 S1 C11 C16 99.3(2) . . . . ?
 N1 S1 C11 C12 -77.8(2) . . . . ?
 N1 C17 C3 C4 145.5(2) . . . . ?
 N1 C17 C3 C2 -37.7(3) . . . . ?
 C17 C3 C4 N2 177.1(2) . . . . ?
 C17 C3 C4 C5 -6.9(4) . . . . ?
 C17 C3 C2 O1 -176.3(2) . . . . ?
 C17 C3 C2 C1 2.5(5) . . . . ?
 C11 S1 N1 C17 -92.2(2) . . . . ?
 N4 C17 C3 C4 -34.4(3) . . . . ?
 N4 C17 C3 C2 142.4(2) . . . . ?
 C15 C14 N3 O4 176.1(3) . . . . ?
 C15 C14 N3 O5 -6.8(4) . . . . ?
 C15 C14 C13 C12 -0.7(5) . . . . ?
 C14 C15 C16 C11 -0.7(4) . . . . ?
 C14 C13 C12 C11 0.3(4) . . . . ?
 N3 C14 C13 C12 179.9(3) . . . . ?
 C3 C4 C5 C10 144.1(2) . . . . ?
 C3 C4 C5 C6 -39.2(4) . . . . ?
 C16 C11 C12 C13 -0.1(4) . . . . ?
 C16 C15 C14 N3 -179.7(2) . . . . ?
 C16 C15 C14 C13 0.9(4) . . . . ?
 C13 C14 N3 O4 -4.4(4) . . . . ?
 C13 C14 N3 O5 172.7(3) . . . . ?
 N2 O1 C2 C3 -1.7(3) . . . . ?
 N2 O1 C2 C1 179.2(2) . . . . ?
 N2 C4 C5 C10 -40.2(3) . . . . ?
 N2 C4 C5 C6 136.5(3) . . . . ?
 C4 C3 C2 O1 1.1(3) . . . . ?
 C4 C3 C2 C1 180.0(3) . . . . ?
 C4 C5 C10 C9 177.5(2) . . . . ?
 C4 C5 C6 C7 -177.6(3) . . . . ?
 C12 C11 C16 C15 0.3(4) . . . . ?
 C5 C10 C9 C8 -0.2(5) . . . . ?
 C10 C5 C6 C7 -0.8(4) . . . . ?
 C8 C7 C6 C5 0.3(6) . . . . ?
 C2 O1 N2 C4 1.5(3) . . . . ?
 C2 C3 C4 N2 -0.2(3) . . . . ?
 C2 C3 C4 C5 175.8(2) . . . . ?
 C9 C8 C7 C6 0.3(6) . . . . ?
 C7 C8 C9 C10 -0.4(6) . . . . ?
 C6 C5 C10 C9 0.8(4) . . . . ?
