# Supplementary material for: Regioselective synthesis of heterocyclic N-sulfonyl amidines from heteroaromatic thioamides and sulfonyl azides
Source: Beilstein J Org Chem. 2020 Dec 1;16:2937–47. doi: 10.3762/bjoc.16.243 (PMC7722631; doi:10.3762/bjoc.16.243)
Supplement: File 3 — Crystallographic information files for compounds 3e, 3t and 3ag. [file Beilstein_J_Org_Chem-16-2937-s003.zip › 3e.CIF]

  
data_exp_700 
  
_audit_creation_method            SHELXL-97 
_chemical_name_systematic 
; 
 ? 
; 
_chemical_name_common             ? 
_chemical_melting_point           ? 
_chemical_formula_moiety          'C18 H19 N5 O3 S' 
_chemical_formula_sum 
 'C18 H19 N5 O3 S' 
_chemical_formula_weight          385.44 
  
loop_ 
 _atom_type_symbol 
 _atom_type_description 
 _atom_type_scat_dispersion_real 
 _atom_type_scat_dispersion_imag 
 _atom_type_scat_source 
 'C'  'C'   0.0033   0.0016 
 'International Tables Vol C Tables 4.2.6.8 and 6.1.1.4' 
 'H'  'H'   0.0000   0.0000 
 'International Tables Vol C Tables 4.2.6.8 and 6.1.1.4' 
 'N'  'N'   0.0061   0.0033 
 'International Tables Vol C Tables 4.2.6.8 and 6.1.1.4' 
 'O'  'O'   0.0106   0.0060 
 'International Tables Vol C Tables 4.2.6.8 and 6.1.1.4' 
 'S'  'S'   0.1246   0.1234 
 'International Tables Vol C Tables 4.2.6.8 and 6.1.1.4' 
  
_symmetry_cell_setting            Triclinic 
_symmetry_space_group_name_H-M    P-1 
  
loop_ 
 _symmetry_equiv_pos_as_xyz 
 'x, y, z' 
 '-x, -y, -z' 
  
_cell_length_a                    7.1372(6) 
_cell_length_b                    7.2212(5) 
_cell_length_c                    18.9343(12) 
_cell_angle_alpha                 89.548(5) 
_cell_angle_beta                  85.809(6) 
_cell_angle_gamma                 69.902(7) 
_cell_volume                      913.83(12) 
_cell_formula_units_Z             2 
_cell_measurement_temperature     295(2) 
_cell_measurement_reflns_used   1896
_cell_measurement_theta_min     4.1940
_cell_measurement_theta_max     29.3480
  
_exptl_crystal_description        prism 
_exptl_crystal_colour             colorless 
_exptl_crystal_size_max           0.39 
_exptl_crystal_size_mid           0.31 
_exptl_crystal_size_min           0.14 
_exptl_crystal_density_meas       ? 
_exptl_crystal_density_diffrn     1.401 
_exptl_crystal_density_method     'not measured' 
_exptl_crystal_F_000              404 
_exptl_absorpt_coefficient_mu     0.207 
_exptl_absorpt_correction_T_min                   0.71864
_exptl_absorpt_correction_T_max                   1.00000
_exptl_absorpt_correction_type            multi-scan
_exptl_absorpt_process_details
;
CrysAlisPro 1.171.39.38a (Rigaku Oxford Diffraction, 2017)
Empirical absorption correction using spherical harmonics,
 implemented in SCALE3 ABSPACK scaling algorithm.
;
  
_exptl_special_details 
; 
 ? 
; 
  
_diffrn_ambient_temperature       295(2) 
_diffrn_radiation_wavelength      0.71073 
_diffrn_radiation_type            MoK\a 
_diffrn_radiation_source          'fine-focus sealed tube' 
_diffrn_radiation_monochromator   graphite 
_diffrn_measurement_device_type   'Xcalibur 3' 
_diffrn_measurement_method        'omega scans' 
_diffrn_detector_area_resol_mean  ? 
_diffrn_standards_number          ? 
_diffrn_standards_interval_count  ? 
_diffrn_standards_interval_time   ? 
_diffrn_standards_decay_%         ? 
_diffrn_reflns_number             7919 
_diffrn_reflns_av_R_equivalents   0.0440 
_diffrn_reflns_av_sigmaI/netI     0.0810 
_diffrn_reflns_limit_h_min        -8 
_diffrn_reflns_limit_h_max        9 
_diffrn_reflns_limit_k_min        -7 
_diffrn_reflns_limit_k_max        9 
_diffrn_reflns_limit_l_min        -26 
_diffrn_reflns_limit_l_max        18 
_diffrn_reflns_theta_min          3.58 
_diffrn_reflns_theta_max          31.03 
_reflns_number_total              4883 
_reflns_number_gt                 3111 
_reflns_threshold_expression      >2sigma(I) 
  
_computing_data_collection     'CrysAlisPro 1.171.39.38a (Rigaku OD, 2017)'
_computing_cell_refinement     'CrysAlisPro 1.171.39.38a (Rigaku OD, 2017)'
_computing_data_reduction      'CrysAlisPro 1.171.39.38a (Rigaku OD, 2017)'
_computing_structure_solution     'SHELXS-97 (Sheldrick, 1990)' 
_computing_structure_refinement   'SHELXL-97 (Sheldrick, 1997)' 
_computing_molecular_graphics     ?
_computing_publication_material   ?
  
_refine_special_details 
; 
 Refinement of F^2^ against ALL reflections.  The weighted R-factor wR and 
 goodness of fit S are based on F^2^, conventional R-factors R are based 
 on F, with F set to zero for negative F^2^. The threshold expression of 
 F^2^ > 2sigma(F^2^) is used only for calculating R-factors(gt) etc. and is 
 not relevant to the choice of reflections for refinement.  R-factors based 
 on F^2^ are statistically about twice as large as those based on F, and R- 
 factors based on ALL data will be even larger. 
; 
  
_refine_ls_structure_factor_coef  Fsqd 
_refine_ls_matrix_type            full 
_refine_ls_weighting_scheme       calc 
_refine_ls_weighting_details 
 'calc w=1/[\s^2^(Fo^2^)+(0.0520P)^2^+0.0000P] where P=(Fo^2^+2Fc^2^)/3' 
_atom_sites_solution_primary      direct 
_atom_sites_solution_secondary    difmap 
_atom_sites_solution_hydrogens    geom 
_refine_ls_hydrogen_treatment     mixed 
_refine_ls_extinction_method      none 
_refine_ls_extinction_coef        ? 
_refine_ls_number_reflns          4883 
_refine_ls_number_parameters      251 
_refine_ls_number_restraints      0 
_refine_ls_R_factor_all           0.0943 
_refine_ls_R_factor_gt            0.0583 
_refine_ls_wR_factor_ref          0.1454 
_refine_ls_wR_factor_gt           0.1229 
_refine_ls_goodness_of_fit_ref    1.006 
_refine_ls_restrained_S_all       1.006 
_refine_ls_shift/su_max           0.000 
_refine_ls_shift/su_mean          0.000 
  
loop_ 
 _atom_site_label 
 _atom_site_type_symbol 
 _atom_site_fract_x 
 _atom_site_fract_y 
 _atom_site_fract_z 
 _atom_site_U_iso_or_equiv 
 _atom_site_adp_type 
 _atom_site_occupancy 
 _atom_site_symmetry_multiplicity 
 _atom_site_calc_flag 
 _atom_site_refinement_flags 
 _atom_site_disorder_assembly 
 _atom_site_disorder_group 
S1 S 0.52475(9) 0.27891(7) 0.26765(3) 0.03209(16) Uani 1 1 d . . . 
N1 N 0.6108(3) -0.2218(3) 0.34890(10) 0.0329(4) Uani 1 1 d . . . 
O1 O 0.5499(3) 0.4201(2) 0.31540(9) 0.0451(5) Uani 1 1 d . . . 
C1 C 0.5631(3) -0.0807(3) 0.30069(11) 0.0280(5) Uani 1 1 d . . . 
N2 N 0.6221(3) 0.0717(2) 0.30598(10) 0.0318(4) Uani 1 1 d . . . 
O2 O 0.3242(3) 0.3134(2) 0.24789(9) 0.0414(4) Uani 1 1 d . . . 
C2 C 0.4504(4) -0.1216(3) 0.24393(11) 0.0294(5) Uani 1 1 d . . . 
N3 N 0.2459(3) -0.1991(3) 0.18340(10) 0.0345(5) Uani 1 1 d . . . 
C3 C 0.2795(4) -0.1698(3) 0.25079(11) 0.0295(5) Uani 1 1 d . . . 
O3 O 1.0280(3) 0.2477(3) 0.00542(9) 0.0543(5) Uani 1 1 d . . . 
N4 N 0.3872(4) -0.1726(3) 0.13724(10) 0.0441(5) Uani 1 1 d . . . 
C4 C 0.1451(4) -0.1854(4) 0.31201(13) 0.0425(6) Uani 1 1 d . . . 
H4A H 0.1348 -0.3145 0.3121 0.064 Uiso 1 1 calc R . . 
H4B H 0.0149 -0.0879 0.3086 0.064 Uiso 1 1 calc R . . 
H4C H 0.1984 -0.1640 0.3551 0.064 Uiso 1 1 calc R . . 
N5 N 0.5114(4) -0.1236(3) 0.17449(10) 0.0410(5) Uani 1 1 d . . . 
C5 C 0.0818(5) -0.2514(4) 0.15813(14) 0.0511(7) Uani 1 1 d . . . 
H5A H 0.0771 -0.3692 0.1808 0.077 Uiso 1 1 calc R . . 
H5B H 0.1026 -0.2735 0.1078 0.077 Uiso 1 1 calc R . . 
H5C H -0.0424 -0.1457 0.1692 0.077 Uiso 1 1 calc R . . 
C6 C 0.6821(4) -0.2231(3) 0.41722(12) 0.0324(5) Uani 1 1 d . . . 
C7 C 0.6895(5) -0.3860(4) 0.45817(14) 0.0473(7) Uani 1 1 d . . . 
H7A H 0.6560 -0.4880 0.4394 0.057 Uiso 1 1 calc R . . 
C8 C 0.7461(5) -0.3966(4) 0.52616(16) 0.0610(8) Uani 1 1 d . . . 
H8A H 0.7492 -0.5054 0.5533 0.073 Uiso 1 1 calc R . . 
C9 C 0.7982(5) -0.2483(5) 0.55471(15) 0.0602(8) Uani 1 1 d . . . 
H9A H 0.8367 -0.2562 0.6008 0.072 Uiso 1 1 calc R . . 
C10 C 0.7926(5) -0.0886(4) 0.51424(14) 0.0522(7) Uani 1 1 d . . . 
H10A H 0.8279 0.0120 0.5333 0.063 Uiso 1 1 calc R . . 
C11 C 0.7355(4) -0.0743(4) 0.44552(13) 0.0413(6) Uani 1 1 d . . . 
H11A H 0.7331 0.0347 0.4186 0.050 Uiso 1 1 calc R . . 
C12 C 1.2307(5) 0.2381(4) 0.00498(15) 0.0559(7) Uani 1 1 d . . . 
H12A H 1.2887 0.2233 -0.0429 0.084 Uiso 1 1 calc R . . 
H12B H 1.3044 0.1273 0.0320 0.084 Uiso 1 1 calc R . . 
H12C H 1.2356 0.3572 0.0256 0.084 Uiso 1 1 calc R . . 
C13 C 0.6784(4) 0.2742(3) 0.19045(12) 0.0313(5) Uani 1 1 d . . . 
C14 C 0.8702(4) 0.2793(3) 0.19479(12) 0.0353(5) Uani 1 1 d . . . 
H14A H 0.9164 0.2890 0.2388 0.042 Uiso 1 1 calc R . . 
C15 C 0.9924(4) 0.2698(3) 0.13396(12) 0.0370(5) Uani 1 1 d . . . 
H15A H 1.1214 0.2711 0.1369 0.044 Uiso 1 1 calc R . . 
C16 C 0.9215(4) 0.2583(3) 0.06852(12) 0.0382(6) Uani 1 1 d . . . 
C17 C 0.7282(4) 0.2581(4) 0.06425(13) 0.0474(7) Uani 1 1 d . . . 
H17A H 0.6801 0.2535 0.0202 0.057 Uiso 1 1 calc R . . 
C18 C 0.6081(4) 0.2646(4) 0.12471(13) 0.0425(6) Uani 1 1 d . . . 
H18A H 0.4793 0.2627 0.1217 0.051 Uiso 1 1 calc R . . 
H1 H 0.591(4) -0.329(3) 0.3414(12) 0.039(7) Uiso 1 1 d . . . 
  
loop_ 
 _atom_site_aniso_label 
 _atom_site_aniso_U_11 
 _atom_site_aniso_U_22 
 _atom_site_aniso_U_33 
 _atom_site_aniso_U_23 
 _atom_site_aniso_U_13 
 _atom_site_aniso_U_12 
S1 0.0377(4) 0.0279(3) 0.0332(3) 0.0014(2) -0.0025(2) -0.0145(2) 
N1 0.0436(13) 0.0283(10) 0.0320(11) 0.0047(7) -0.0071(9) -0.0183(8) 
O1 0.0682(14) 0.0307(9) 0.0417(10) -0.0043(7) 0.0010(9) -0.0247(8) 
C1 0.0273(12) 0.0288(11) 0.0289(12) -0.0016(8) 0.0021(9) -0.0118(9) 
N2 0.0362(12) 0.0306(9) 0.0353(11) 0.0035(7) -0.0053(8) -0.0196(8) 
O2 0.0307(10) 0.0432(9) 0.0476(11) 0.0068(7) -0.0044(8) -0.0089(7) 
C2 0.0394(14) 0.0269(10) 0.0254(11) 0.0012(8) -0.0030(9) -0.0159(9) 
N3 0.0445(13) 0.0367(10) 0.0274(10) 0.0005(7) -0.0077(9) -0.0194(9) 
C3 0.0376(14) 0.0265(10) 0.0251(11) 0.0020(7) -0.0056(9) -0.0113(9) 
O3 0.0487(13) 0.0923(14) 0.0302(10) 0.0025(9) -0.0013(9) -0.0350(11) 
N4 0.0601(16) 0.0540(12) 0.0262(11) 0.0010(8) -0.0036(10) -0.0300(11) 
C4 0.0378(15) 0.0573(15) 0.0343(14) 0.0011(10) 0.0004(11) -0.0195(12) 
N5 0.0533(15) 0.0489(12) 0.0279(11) 0.0004(8) 0.0005(10) -0.0275(10) 
C5 0.061(2) 0.0560(16) 0.0463(16) 0.0004(11) -0.0211(14) -0.0290(14) 
C6 0.0298(13) 0.0410(12) 0.0271(12) 0.0020(8) -0.0029(9) -0.0128(9) 
C7 0.0586(19) 0.0477(15) 0.0393(15) 0.0113(11) -0.0112(13) -0.0219(13) 
C8 0.071(2) 0.0665(19) 0.0446(18) 0.0203(14) -0.0143(16) -0.0213(16) 
C9 0.054(2) 0.095(2) 0.0298(15) 0.0025(14) -0.0087(13) -0.0218(17) 
C10 0.0515(19) 0.0792(19) 0.0332(15) -0.0086(12) -0.0035(13) -0.0315(15) 
C11 0.0434(16) 0.0521(14) 0.0349(14) -0.0020(10) -0.0022(11) -0.0247(12) 
C12 0.0468(19) 0.080(2) 0.0424(17) 0.0031(13) 0.0064(13) -0.0266(15) 
C13 0.0369(14) 0.0308(11) 0.0291(12) 0.0048(8) -0.0051(10) -0.0151(9) 
C14 0.0430(15) 0.0417(13) 0.0279(13) 0.0029(9) -0.0105(10) -0.0214(11) 
C15 0.0365(14) 0.0455(13) 0.0345(14) 0.0023(9) -0.0048(10) -0.0209(11) 
C16 0.0426(16) 0.0459(14) 0.0307(13) 0.0049(10) -0.0029(11) -0.0210(11) 
C17 0.0517(18) 0.0736(18) 0.0293(14) 0.0067(11) -0.0111(12) -0.0358(15) 
C18 0.0406(16) 0.0620(16) 0.0349(14) 0.0071(11) -0.0098(11) -0.0292(13) 
  
_geom_special_details 
; 
 All esds (except the esd in the dihedral angle between two l.s. planes) 
 are estimated using the full covariance matrix.  The cell esds are taken 
 into account individually in the estimation of esds in distances, angles 
 and torsion angles; correlations between esds in cell parameters are only 
 used when they are defined by crystal symmetry.  An approximate (isotropic) 
 treatment of cell esds is used for estimating esds involving l.s. planes. 
; 
  
loop_ 
 _geom_bond_atom_site_label_1 
 _geom_bond_atom_site_label_2 
 _geom_bond_distance 
 _geom_bond_site_symmetry_2 
 _geom_bond_publ_flag 
S1 O1 1.4330(16) . ? 
S1 O2 1.4429(18) . ? 
S1 N2 1.6093(18) . ? 
S1 C13 1.756(2) . ? 
N1 C1 1.334(3) . ? 
N1 C6 1.423(3) . ? 
N1 H1 0.85(2) . ? 
C1 N2 1.313(2) . ? 
C1 C2 1.478(3) . ? 
C2 N5 1.353(3) . ? 
C2 C3 1.376(3) . ? 
N3 C3 1.347(3) . ? 
N3 N4 1.349(3) . ? 
N3 C5 1.460(3) . ? 
C3 C4 1.479(3) . ? 
O3 C16 1.356(3) . ? 
O3 C12 1.424(3) . ? 
N4 N5 1.311(3) . ? 
C4 H4A 0.9600 . ? 
C4 H4B 0.9600 . ? 
C4 H4C 0.9600 . ? 
C5 H5A 0.9600 . ? 
C5 H5B 0.9600 . ? 
C5 H5C 0.9600 . ? 
C6 C11 1.382(3) . ? 
C6 C7 1.391(3) . ? 
C7 C8 1.371(4) . ? 
C7 H7A 0.9300 . ? 
C8 C9 1.375(4) . ? 
C8 H8A 0.9300 . ? 
C9 C10 1.370(4) . ? 
C9 H9A 0.9300 . ? 
C10 C11 1.384(3) . ? 
C10 H10A 0.9300 . ? 
C11 H11A 0.9300 . ? 
C12 H12A 0.9600 . ? 
C12 H12B 0.9600 . ? 
C12 H12C 0.9600 . ? 
C13 C18 1.387(3) . ? 
C13 C14 1.390(3) . ? 
C14 C15 1.380(3) . ? 
C14 H14A 0.9300 . ? 
C15 C16 1.386(3) . ? 
C15 H15A 0.9300 . ? 
C16 C17 1.388(4) . ? 
C17 C18 1.370(4) . ? 
C17 H17A 0.9300 . ? 
C18 H18A 0.9300 . ? 
  
loop_ 
 _geom_angle_atom_site_label_1 
 _geom_angle_atom_site_label_2 
 _geom_angle_atom_site_label_3 
 _geom_angle 
 _geom_angle_site_symmetry_1 
 _geom_angle_site_symmetry_3 
 _geom_angle_publ_flag 
O1 S1 O2 116.66(11) . . ? 
O1 S1 N2 103.63(10) . . ? 
O2 S1 N2 113.68(9) . . ? 
O1 S1 C13 107.00(10) . . ? 
O2 S1 C13 108.42(11) . . ? 
N2 S1 C13 106.85(10) . . ? 
C1 N1 C6 130.80(18) . . ? 
C1 N1 H1 119.2(16) . . ? 
C6 N1 H1 109.9(16) . . ? 
N2 C1 N1 119.7(2) . . ? 
N2 C1 C2 126.94(18) . . ? 
N1 C1 C2 113.34(17) . . ? 
C1 N2 S1 124.68(16) . . ? 
N5 C2 C3 109.37(19) . . ? 
N5 C2 C1 122.5(2) . . ? 
C3 C2 C1 128.1(2) . . ? 
C3 N3 N4 111.46(19) . . ? 
C3 N3 C5 128.0(2) . . ? 
N4 N3 C5 120.6(2) . . ? 
N3 C3 C2 103.50(19) . . ? 
N3 C3 C4 122.7(2) . . ? 
C2 C3 C4 133.7(2) . . ? 
C16 O3 C12 118.9(2) . . ? 
N5 N4 N3 107.10(18) . . ? 
C3 C4 H4A 109.5 . . ? 
C3 C4 H4B 109.5 . . ? 
H4A C4 H4B 109.5 . . ? 
C3 C4 H4C 109.5 . . ? 
H4A C4 H4C 109.5 . . ? 
H4B C4 H4C 109.5 . . ? 
N4 N5 C2 108.6(2) . . ? 
N3 C5 H5A 109.5 . . ? 
N3 C5 H5B 109.5 . . ? 
H5A C5 H5B 109.5 . . ? 
N3 C5 H5C 109.5 . . ? 
H5A C5 H5C 109.5 . . ? 
H5B C5 H5C 109.5 . . ? 
C11 C6 C7 119.2(2) . . ? 
C11 C6 N1 125.1(2) . . ? 
C7 C6 N1 115.7(2) . . ? 
C8 C7 C6 120.2(2) . . ? 
C8 C7 H7A 119.9 . . ? 
C6 C7 H7A 119.9 . . ? 
C7 C8 C9 120.8(3) . . ? 
C7 C8 H8A 119.6 . . ? 
C9 C8 H8A 119.6 . . ? 
C10 C9 C8 119.0(3) . . ? 
C10 C9 H9A 120.5 . . ? 
C8 C9 H9A 120.5 . . ? 
C9 C10 C11 121.3(3) . . ? 
C9 C10 H10A 119.4 . . ? 
C11 C10 H10A 119.4 . . ? 
C6 C11 C10 119.5(2) . . ? 
C6 C11 H11A 120.3 . . ? 
C10 C11 H11A 120.3 . . ? 
O3 C12 H12A 109.5 . . ? 
O3 C12 H12B 109.5 . . ? 
H12A C12 H12B 109.5 . . ? 
O3 C12 H12C 109.5 . . ? 
H12A C12 H12C 109.5 . . ? 
H12B C12 H12C 109.5 . . ? 
C18 C13 C14 119.8(2) . . ? 
C18 C13 S1 119.69(19) . . ? 
C14 C13 S1 120.47(17) . . ? 
C15 C14 C13 120.2(2) . . ? 
C15 C14 H14A 119.9 . . ? 
C13 C14 H14A 119.9 . . ? 
C14 C15 C16 119.6(2) . . ? 
C14 C15 H15A 120.2 . . ? 
C16 C15 H15A 120.2 . . ? 
O3 C16 C15 124.7(2) . . ? 
O3 C16 C17 115.1(2) . . ? 
C15 C16 C17 120.1(2) . . ? 
C18 C17 C16 120.2(2) . . ? 
C18 C17 H17A 119.9 . . ? 
C16 C17 H17A 119.9 . . ? 
C17 C18 C13 120.0(2) . . ? 
C17 C18 H18A 120.0 . . ? 
C13 C18 H18A 120.0 . . ? 
  
loop_ 
 _geom_torsion_atom_site_label_1 
 _geom_torsion_atom_site_label_2 
 _geom_torsion_atom_site_label_3 
 _geom_torsion_atom_site_label_4 
 _geom_torsion 
 _geom_torsion_site_symmetry_1 
 _geom_torsion_site_symmetry_2 
 _geom_torsion_site_symmetry_3 
 _geom_torsion_site_symmetry_4 
 _geom_torsion_publ_flag 
C6 N1 C1 N2 15.7(4) . . . . ? 
C6 N1 C1 C2 -166.3(2) . . . . ? 
N1 C1 N2 S1 -160.74(18) . . . . ? 
C2 C1 N2 S1 21.6(3) . . . . ? 
O1 S1 N2 C1 149.01(19) . . . . ? 
O2 S1 N2 C1 21.4(2) . . . . ? 
C13 S1 N2 C1 -98.2(2) . . . . ? 
N2 C1 C2 N5 52.9(3) . . . . ? 
N1 C1 C2 N5 -124.9(2) . . . . ? 
N2 C1 C2 C3 -129.9(3) . . . . ? 
N1 C1 C2 C3 52.3(3) . . . . ? 
N4 N3 C3 C2 0.4(2) . . . . ? 
C5 N3 C3 C2 -179.0(2) . . . . ? 
N4 N3 C3 C4 178.8(2) . . . . ? 
C5 N3 C3 C4 -0.7(3) . . . . ? 
N5 C2 C3 N3 0.0(2) . . . . ? 
C1 C2 C3 N3 -177.47(19) . . . . ? 
N5 C2 C3 C4 -178.0(2) . . . . ? 
C1 C2 C3 C4 4.5(4) . . . . ? 
C3 N3 N4 N5 -0.8(3) . . . . ? 
C5 N3 N4 N5 178.8(2) . . . . ? 
N3 N4 N5 C2 0.8(2) . . . . ? 
C3 C2 N5 N4 -0.5(3) . . . . ? 
C1 C2 N5 N4 177.16(19) . . . . ? 
C1 N1 C6 C11 -6.5(4) . . . . ? 
C1 N1 C6 C7 171.0(3) . . . . ? 
C11 C6 C7 C8 1.1(4) . . . . ? 
N1 C6 C7 C8 -176.6(3) . . . . ? 
C6 C7 C8 C9 -0.7(5) . . . . ? 
C7 C8 C9 C10 0.1(5) . . . . ? 
C8 C9 C10 C11 0.1(5) . . . . ? 
C7 C6 C11 C10 -0.9(4) . . . . ? 
N1 C6 C11 C10 176.6(2) . . . . ? 
C9 C10 C11 C6 0.3(4) . . . . ? 
O1 S1 C13 C18 -138.60(18) . . . . ? 
O2 S1 C13 C18 -12.0(2) . . . . ? 
N2 S1 C13 C18 110.90(19) . . . . ? 
O1 S1 C13 C14 41.7(2) . . . . ? 
O2 S1 C13 C14 168.26(16) . . . . ? 
N2 S1 C13 C14 -68.84(18) . . . . ? 
C18 C13 C14 C15 -1.6(3) . . . . ? 
S1 C13 C14 C15 178.12(16) . . . . ? 
C13 C14 C15 C16 1.0(3) . . . . ? 
C12 O3 C16 C15 3.2(3) . . . . ? 
C12 O3 C16 C17 -177.2(2) . . . . ? 
C14 C15 C16 O3 -179.8(2) . . . . ? 
C14 C15 C16 C17 0.6(3) . . . . ? 
O3 C16 C17 C18 178.8(2) . . . . ? 
C15 C16 C17 C18 -1.5(4) . . . . ? 
C16 C17 C18 C13 0.9(4) . . . . ? 
C14 C13 C18 C17 0.7(3) . . . . ? 
S1 C13 C18 C17 -179.07(19) . . . . ? 
  
_diffrn_measured_fraction_theta_max    0.836 
_diffrn_reflns_theta_full              26.00 
_diffrn_measured_fraction_theta_full   0.994 
_refine_diff_density_max    0.375 
_refine_diff_density_min   -0.594 
_refine_diff_density_rms    0.065 
  
