# Supplementary material for: Regioselective synthesis of heterocyclic N-sulfonyl amidines from heteroaromatic thioamides and sulfonyl azides
Source: Beilstein J Org Chem. 2020 Dec 1;16:2937–47. doi: 10.3762/bjoc.16.243 (PMC7722631; doi:10.3762/bjoc.16.243)
Supplement: File 3 — Crystallographic information files for compounds 3e, 3t and 3ag. [file Beilstein_J_Org_Chem-16-2937-s003.zip › 3t.CIF]

  
data_exp_701 
  
_audit_creation_method            SHELXL-97 
_chemical_name_systematic 
; 
 ? 
; 
_chemical_name_common             ? 
_chemical_melting_point           ? 
_chemical_formula_moiety          'C19 H19 N7 O5 S, C4 H8 O2' 
_chemical_formula_sum 
 'C23 H27 N7 O7 S' 
_chemical_formula_weight          545.58 
  
loop_ 
 _atom_type_symbol 
 _atom_type_description 
 _atom_type_scat_dispersion_real 
 _atom_type_scat_dispersion_imag 
 _atom_type_scat_source 
 'C'  'C'   0.0033   0.0016 
 'International Tables Vol C Tables 4.2.6.8 and 6.1.1.4' 
 'H'  'H'   0.0000   0.0000 
 'International Tables Vol C Tables 4.2.6.8 and 6.1.1.4' 
 'N'  'N'   0.0061   0.0033 
 'International Tables Vol C Tables 4.2.6.8 and 6.1.1.4' 
 'O'  'O'   0.0106   0.0060 
 'International Tables Vol C Tables 4.2.6.8 and 6.1.1.4' 
 'S'  'S'   0.1246   0.1234 
 'International Tables Vol C Tables 4.2.6.8 and 6.1.1.4' 
  
_symmetry_cell_setting            Triclinic 
_symmetry_space_group_name_H-M    P-1 
  
loop_ 
 _symmetry_equiv_pos_as_xyz 
 'x, y, z' 
 '-x, -y, -z' 
  
_cell_length_a                    9.4172(8) 
_cell_length_b                    11.4155(10) 
_cell_length_c                    13.0409(9) 
_cell_angle_alpha                 97.171(6) 
_cell_angle_beta                  96.461(6) 
_cell_angle_gamma                 109.787(8) 
_cell_volume                      1290.72(18) 
_cell_formula_units_Z             2 
_cell_measurement_temperature     295(2) 
_cell_measurement_reflns_used   2109
_cell_measurement_theta_min     3.6240
_cell_measurement_theta_max     28.9080
_exptl_crystal_description        prism 
_exptl_crystal_colour             yellow 
_exptl_crystal_size_max           0.48 
_exptl_crystal_size_mid           0.33 
_exptl_crystal_size_min           0.19 
_exptl_crystal_density_meas       ? 
_exptl_crystal_density_diffrn     1.404 
_exptl_crystal_density_method     'not measured' 
_exptl_crystal_F_000              572 
_exptl_absorpt_coefficient_mu     0.183 
_exptl_absorpt_correction_T_min                   0.59899
_exptl_absorpt_correction_T_max                   1.00000
_exptl_absorpt_correction_type            multi-scan
_exptl_absorpt_process_details
;
CrysAlisPro 1.171.39.38a (Rigaku Oxford Diffraction, 2017)
Empirical absorption correction using spherical harmonics,
 implemented in SCALE3 ABSPACK scaling algorithm.
;
  
_exptl_special_details 
; 
 ? 
; 
  
_diffrn_ambient_temperature       295(2) 
_diffrn_radiation_wavelength      0.71073 
_diffrn_radiation_type            MoK\a 
_diffrn_radiation_source          'fine-focus sealed tube' 
_diffrn_radiation_monochromator   graphite 
_diffrn_measurement_device_type   'Xcalibur 3' 
_diffrn_measurement_method        'omega scans' 
_diffrn_detector_area_resol_mean  ? 
_diffrn_standards_number          ? 
_diffrn_standards_interval_count  ? 
_diffrn_standards_interval_time   ? 
_diffrn_standards_decay_%         ? 
_diffrn_reflns_number             12205 
_diffrn_reflns_av_R_equivalents   0.0425 
_diffrn_reflns_av_sigmaI/netI     0.0735 
_diffrn_reflns_limit_h_min        -13 
_diffrn_reflns_limit_h_max        12 
_diffrn_reflns_limit_k_min        -16 
_diffrn_reflns_limit_k_max        14 
_diffrn_reflns_limit_l_min        -17 
_diffrn_reflns_limit_l_max        11 
_diffrn_reflns_theta_min          3.52 
_diffrn_reflns_theta_max          31.01 
_reflns_number_total              6994 
_reflns_number_gt                 3512 
_reflns_threshold_expression      >2sigma(I) 
  
_computing_data_collection     'CrysAlisPro 1.171.39.38a (Rigaku OD, 2017)'
_computing_cell_refinement     'CrysAlisPro 1.171.39.38a (Rigaku OD, 2017)'
_computing_data_reduction      'CrysAlisPro 1.171.39.38a (Rigaku OD, 2017)'
_computing_structure_solution     'SHELXS-97 (Sheldrick, 1990)' 
_computing_structure_refinement   'SHELXL-97 (Sheldrick, 1997)' 
_computing_molecular_graphics     ?
_computing_publication_material   ?
  
_refine_special_details 
; 
 Refinement of F^2^ against ALL reflections.  The weighted R-factor wR and 
 goodness of fit S are based on F^2^, conventional R-factors R are based 
 on F, with F set to zero for negative F^2^. The threshold expression of 
 F^2^ > 2sigma(F^2^) is used only for calculating R-factors(gt) etc. and is 
 not relevant to the choice of reflections for refinement.  R-factors based 
 on F^2^ are statistically about twice as large as those based on F, and R- 
 factors based on ALL data will be even larger. 
; 
  
_refine_ls_structure_factor_coef  Fsqd 
_refine_ls_matrix_type            full 
_refine_ls_weighting_scheme       calc 
_refine_ls_weighting_details 
 'calc w=1/[\s^2^(Fo^2^)+(0.0990P)^2^+0.0000P] where P=(Fo^2^+2Fc^2^)/3' 
_atom_sites_solution_primary      direct 
_atom_sites_solution_secondary    difmap 
_atom_sites_solution_hydrogens    geom 
_refine_ls_hydrogen_treatment     mixed 
_refine_ls_extinction_method      SHELXL 
_refine_ls_extinction_coef        0.012(3) 
_refine_ls_extinction_expression 
 'Fc^*^=kFc[1+0.001xFc^2^\l^3^/sin(2\q)]^-1/4^' 
_refine_ls_number_reflns          6994 
_refine_ls_number_parameters      354 
_refine_ls_number_restraints      0 
_refine_ls_R_factor_all           0.1325 
_refine_ls_R_factor_gt            0.0632 
_refine_ls_wR_factor_ref          0.2221 
_refine_ls_wR_factor_gt           0.1537 
_refine_ls_goodness_of_fit_ref    1.008 
_refine_ls_restrained_S_all       1.008 
_refine_ls_shift/su_max           0.000 
_refine_ls_shift/su_mean          0.000 
  
loop_ 
 _atom_site_label 
 _atom_site_type_symbol 
 _atom_site_fract_x 
 _atom_site_fract_y 
 _atom_site_fract_z 
 _atom_site_U_iso_or_equiv 
 _atom_site_adp_type 
 _atom_site_occupancy 
 _atom_site_symmetry_multiplicity 
 _atom_site_calc_flag 
 _atom_site_refinement_flags 
 _atom_site_disorder_assembly 
 _atom_site_disorder_group 
S1 S 0.13513(8) 0.55074(6) 0.15130(5) 0.0496(2) Uani 1 1 d . . . 
O1 O 0.0601(2) 0.6366(2) 0.12831(15) 0.0606(5) Uani 1 1 d . . . 
N2 N 0.2378(3) 0.5305(2) 0.06443(16) 0.0498(6) Uani 1 1 d . . . 
N1 N 0.3670(3) 0.5982(2) -0.06678(16) 0.0530(6) Uani 1 1 d . . . 
N4 N 0.1722(3) 0.8281(2) -0.04136(19) 0.0582(7) Uani 1 1 d . . . 
C4 C 0.3546(3) 0.7600(2) 0.06427(18) 0.0442(6) Uani 1 1 d . . . 
O2 O 0.0390(2) 0.42551(19) 0.16034(15) 0.0640(6) Uani 1 1 d . . . 
C14 C 0.1184(3) 0.9150(3) -0.0813(2) 0.0481(6) Uani 1 1 d . . . 
C5 C 0.3144(3) 0.6244(2) 0.02045(18) 0.0437(6) Uani 1 1 d . . . 
N5 N 0.4707(3) 0.8160(2) 0.14311(17) 0.0537(6) Uani 1 1 d . . . 
C6 C 0.2587(3) 0.6163(3) 0.2722(2) 0.0501(6) Uani 1 1 d . . . 
N7 N 0.3721(3) 0.9606(2) 0.09953(17) 0.0557(6) Uani 1 1 d . . . 
N3 N -0.2033(3) 0.9006(3) -0.2823(2) 0.0683(7) Uani 1 1 d . . . 
O4 O 0.3625(3) 0.5408(2) -0.28345(15) 0.0753(7) Uani 1 1 d . . . 
N6 N 0.4767(3) 0.9335(2) 0.16096(18) 0.0581(6) Uani 1 1 d . . . 
C3 C 0.2930(3) 0.8501(2) 0.03692(19) 0.0457(6) Uani 1 1 d . . . 
C15 C -0.0124(3) 0.8680(3) -0.1584(2) 0.0508(6) Uani 1 1 d . . . 
H15A H -0.0618 0.7814 -0.1808 0.061 Uiso 1 1 calc R . . 
C19 C 0.1861(4) 1.0439(3) -0.0492(2) 0.0610(8) Uani 1 1 d . . . 
H19A H 0.2735 1.0768 0.0018 0.073 Uiso 1 1 calc R . . 
C16 C -0.0664(3) 0.9525(3) -0.2005(2) 0.0547(7) Uani 1 1 d . . . 
C12 C 0.4569(4) 0.6924(3) -0.1236(2) 0.0627(8) Uani 1 1 d . . . 
H12A H 0.5591 0.6897 -0.1210 0.075 Uiso 1 1 calc R . . 
H12B H 0.4657 0.7764 -0.0914 0.075 Uiso 1 1 calc R . . 
O3 O -0.2732(3) 0.7871(3) -0.3003(2) 0.0984(9) Uani 1 1 d . . . 
C1 C 0.3372(4) 0.4691(3) -0.1179(2) 0.0702(9) Uani 1 1 d . . . 
H1A H 0.2665 0.4102 -0.0832 0.084 Uiso 1 1 calc R . . 
H1B H 0.4319 0.4524 -0.1119 0.084 Uiso 1 1 calc R . . 
C7 C 0.3481(4) 0.5541(3) 0.3113(2) 0.0708(9) Uani 1 1 d . . . 
H7A H 0.3435 0.4774 0.2742 0.085 Uiso 1 1 calc R . . 
C18 C 0.1250(4) 1.1248(3) -0.0921(3) 0.0745(10) Uani 1 1 d . . . 
H18A H 0.1710 1.2114 -0.0681 0.089 Uiso 1 1 calc R . . 
O5 O -0.2397(4) 0.9735(3) -0.3304(2) 0.1079(10) Uani 1 1 d . . . 
C13 C 0.3787(4) 0.6640(3) -0.2352(2) 0.0719(9) Uani 1 1 d . . . 
H13A H 0.2785 0.6708 -0.2375 0.086 Uiso 1 1 calc R . . 
H13B H 0.4379 0.7255 -0.2737 0.086 Uiso 1 1 calc R . . 
C17 C -0.0017(4) 1.0807(3) -0.1693(2) 0.0700(9) Uani 1 1 d . . . 
H17A H -0.0416 1.1354 -0.1989 0.084 Uiso 1 1 calc R . . 
C11 C 0.2644(4) 0.7288(3) 0.3268(3) 0.0741(9) Uani 1 1 d . . . 
H11A H 0.2041 0.7711 0.2996 0.089 Uiso 1 1 calc R . . 
C2 C 0.2706(4) 0.4495(3) -0.2312(2) 0.0776(10) Uani 1 1 d . . . 
H2A H 0.2606 0.3658 -0.2650 0.093 Uiso 1 1 calc R . . 
H2B H 0.1691 0.4541 -0.2369 0.093 Uiso 1 1 calc R . . 
C9 C 0.4473(5) 0.7159(5) 0.4612(3) 0.1007(16) Uani 1 1 d . . . 
H9A H 0.5093 0.7486 0.5265 0.121 Uiso 1 1 calc R . . 
C10 C 0.3594(5) 0.7792(5) 0.4220(3) 0.0990(14) Uani 1 1 d . . . 
H10A H 0.3638 0.8556 0.4593 0.119 Uiso 1 1 calc R . . 
C8 C 0.4456(5) 0.6055(5) 0.4062(3) 0.0958(13) Uani 1 1 d . . . 
H8A H 0.5093 0.5653 0.4321 0.115 Uiso 1 1 calc R . . 
O2S O 0.9329(3) 0.1559(2) 0.42464(17) 0.0808(7) Uani 1 1 d . . . 
O1S O 0.7162(3) 0.1000(2) 0.31424(19) 0.0865(8) Uani 1 1 d . . . 
C1S C 0.8060(4) 0.0705(4) 0.3693(2) 0.0694(9) Uani 1 1 d . . . 
C2S C 0.7879(5) -0.0590(4) 0.3846(3) 0.0980(13) Uani 1 1 d . . . 
H2SA H 0.7078 -0.1184 0.3320 0.147 Uiso 1 1 calc R . . 
H2SB H 0.7622 -0.0703 0.4528 0.147 Uiso 1 1 calc R . . 
H2SC H 0.8821 -0.0727 0.3791 0.147 Uiso 1 1 calc R . . 
C3S C 0.9618(4) 0.2878(4) 0.4174(3) 0.0892(12) Uani 1 1 d . . . 
H3SA H 0.8737 0.3094 0.4310 0.107 Uiso 1 1 calc R . . 
H3SB H 0.9802 0.3024 0.3475 0.107 Uiso 1 1 calc R . . 
C4S C 1.0966(5) 0.3662(5) 0.4952(4) 0.141(2) Uani 1 1 d . . . 
H4SA H 1.1237 0.4531 0.4868 0.212 Uiso 1 1 calc R . . 
H4SB H 1.1806 0.3388 0.4853 0.212 Uiso 1 1 calc R . . 
H4SC H 1.0736 0.3581 0.5644 0.212 Uiso 1 1 calc R . . 
H4 H 0.115(3) 0.754(2) -0.0613(17) 0.032(6) Uiso 1 1 d . . . 
H6 H 0.556(4) 0.996(4) 0.220(3) 0.097(12) Uiso 1 1 d . . . 
  
loop_ 
 _atom_site_aniso_label 
 _atom_site_aniso_U_11 
 _atom_site_aniso_U_22 
 _atom_site_aniso_U_33 
 _atom_site_aniso_U_23 
 _atom_site_aniso_U_13 
 _atom_site_aniso_U_12 
S1 0.0487(4) 0.0422(4) 0.0506(4) 0.0088(3) -0.0010(3) 0.0096(3) 
O1 0.0533(11) 0.0628(14) 0.0692(12) 0.0198(10) 0.0014(10) 0.0250(10) 
N2 0.0620(14) 0.0411(13) 0.0428(11) 0.0076(9) 0.0012(10) 0.0161(11) 
N1 0.0652(15) 0.0450(14) 0.0465(12) 0.0049(10) 0.0071(11) 0.0186(11) 
N4 0.0559(14) 0.0313(13) 0.0725(16) -0.0032(11) -0.0198(12) 0.0103(11) 
C4 0.0420(13) 0.0393(14) 0.0437(13) 0.0030(10) -0.0024(11) 0.0091(11) 
O2 0.0670(13) 0.0439(12) 0.0642(12) 0.0106(9) 0.0055(10) -0.0005(10) 
C14 0.0490(15) 0.0420(15) 0.0505(14) 0.0060(11) 0.0000(12) 0.0161(12) 
C5 0.0440(13) 0.0439(15) 0.0406(13) 0.0050(10) -0.0051(11) 0.0170(12) 
N5 0.0483(13) 0.0492(15) 0.0525(13) 0.0032(10) -0.0059(10) 0.0099(11) 
C6 0.0485(15) 0.0483(17) 0.0481(14) 0.0082(12) 0.0055(12) 0.0112(12) 
N7 0.0521(13) 0.0439(14) 0.0588(14) -0.0019(10) -0.0062(11) 0.0103(11) 
N3 0.0696(17) 0.078(2) 0.0613(15) 0.0108(14) -0.0071(13) 0.0382(17) 
O4 0.0823(16) 0.0840(18) 0.0532(12) 0.0042(11) 0.0140(11) 0.0235(14) 
N6 0.0553(14) 0.0449(15) 0.0579(14) -0.0022(11) -0.0143(12) 0.0086(11) 
C3 0.0452(14) 0.0375(14) 0.0459(13) 0.0011(10) -0.0024(11) 0.0095(11) 
C15 0.0526(16) 0.0452(16) 0.0520(15) 0.0050(11) 0.0012(12) 0.0178(13) 
C19 0.0596(18) 0.0454(18) 0.0672(18) 0.0099(13) -0.0051(14) 0.0099(14) 
C16 0.0596(17) 0.0602(19) 0.0477(15) 0.0119(12) 0.0042(13) 0.0261(15) 
C12 0.0623(18) 0.057(2) 0.0623(18) 0.0087(14) 0.0150(15) 0.0122(15) 
O3 0.0772(17) 0.084(2) 0.111(2) 0.0151(15) -0.0353(15) 0.0160(15) 
C1 0.104(3) 0.0504(19) 0.0562(17) 0.0046(13) 0.0181(18) 0.0274(18) 
C7 0.074(2) 0.080(3) 0.0595(18) 0.0173(16) -0.0028(16) 0.0326(19) 
C18 0.089(2) 0.0379(18) 0.086(2) 0.0175(15) -0.002(2) 0.0127(17) 
O5 0.139(3) 0.107(2) 0.0855(17) 0.0191(15) -0.0314(17) 0.069(2) 
C13 0.080(2) 0.081(3) 0.0595(19) 0.0244(17) 0.0171(17) 0.0285(19) 
C17 0.087(2) 0.061(2) 0.070(2) 0.0225(16) 0.0050(18) 0.0357(19) 
C11 0.075(2) 0.070(2) 0.070(2) -0.0094(16) -0.0008(17) 0.0282(19) 
C2 0.082(2) 0.069(2) 0.065(2) -0.0063(16) 0.0119(18) 0.0126(19) 
C9 0.071(2) 0.161(5) 0.0423(18) 0.007(2) -0.0012(17) 0.013(3) 
C10 0.085(3) 0.116(4) 0.068(2) -0.027(2) 0.005(2) 0.019(3) 
C8 0.083(3) 0.135(4) 0.067(2) 0.032(2) -0.009(2) 0.037(3) 
O2S 0.0679(15) 0.082(2) 0.0742(15) 0.0070(12) -0.0139(12) 0.0131(13) 
O1S 0.0739(16) 0.0740(18) 0.0849(16) -0.0103(12) -0.0242(13) 0.0128(13) 
C1S 0.062(2) 0.075(2) 0.0580(18) -0.0017(16) -0.0016(16) 0.0163(18) 
C2S 0.104(3) 0.075(3) 0.106(3) 0.021(2) 0.017(3) 0.020(2) 
C3S 0.084(3) 0.077(3) 0.082(2) -0.0082(19) -0.003(2) 0.011(2) 
C4S 0.099(4) 0.124(5) 0.138(4) -0.029(3) -0.034(3) -0.005(3) 
  
_geom_special_details 
; 
 All esds (except the esd in the dihedral angle between two l.s. planes) 
 are estimated using the full covariance matrix.  The cell esds are taken 
 into account individually in the estimation of esds in distances, angles 
 and torsion angles; correlations between esds in cell parameters are only 
 used when they are defined by crystal symmetry.  An approximate (isotropic) 
 treatment of cell esds is used for estimating esds involving l.s. planes. 
; 
  
loop_ 
 _geom_bond_atom_site_label_1 
 _geom_bond_atom_site_label_2 
 _geom_bond_distance 
 _geom_bond_site_symmetry_2 
 _geom_bond_publ_flag 
S1 O1 1.429(2) . ? 
S1 O2 1.438(2) . ? 
S1 N2 1.614(2) . ? 
S1 C6 1.761(3) . ? 
N2 C5 1.312(3) . ? 
N1 C5 1.331(3) . ? 
N1 C1 1.459(3) . ? 
N1 C12 1.465(4) . ? 
N4 C3 1.371(3) . ? 
N4 C14 1.386(3) . ? 
N4 H4 0.83(2) . ? 
C4 N5 1.331(3) . ? 
C4 C3 1.404(3) . ? 
C4 C5 1.483(3) . ? 
C14 C19 1.378(4) . ? 
C14 C15 1.398(4) . ? 
N5 N6 1.314(3) . ? 
C6 C7 1.369(4) . ? 
C6 C11 1.370(4) . ? 
N7 C3 1.335(3) . ? 
N7 N6 1.340(3) . ? 
N3 O3 1.215(4) . ? 
N3 O5 1.217(3) . ? 
N3 C16 1.472(4) . ? 
O4 C2 1.413(4) . ? 
O4 C13 1.418(4) . ? 
N6 H6 1.01(4) . ? 
C15 C16 1.376(4) . ? 
C15 H15A 0.9300 . ? 
C19 C18 1.384(4) . ? 
C19 H19A 0.9300 . ? 
C16 C17 1.368(4) . ? 
C12 C13 1.499(4) . ? 
C12 H12A 0.9700 . ? 
C12 H12B 0.9700 . ? 
C1 C2 1.497(4) . ? 
C1 H1A 0.9700 . ? 
C1 H1B 0.9700 . ? 
C7 C8 1.385(5) . ? 
C7 H7A 0.9300 . ? 
C18 C17 1.374(5) . ? 
C18 H18A 0.9300 . ? 
C13 H13A 0.9700 . ? 
C13 H13B 0.9700 . ? 
C17 H17A 0.9300 . ? 
C11 C10 1.377(5) . ? 
C11 H11A 0.9300 . ? 
C2 H2A 0.9700 . ? 
C2 H2B 0.9700 . ? 
C9 C8 1.364(6) . ? 
C9 C10 1.368(6) . ? 
C9 H9A 0.9300 . ? 
C10 H10A 0.9300 . ? 
C8 H8A 0.9300 . ? 
O2S C1S 1.320(4) . ? 
O2S C3S 1.454(4) . ? 
O1S C1S 1.208(4) . ? 
C1S C2S 1.472(5) . ? 
C2S H2SA 0.9600 . ? 
C2S H2SB 0.9600 . ? 
C2S H2SC 0.9600 . ? 
C3S C4S 1.469(5) . ? 
C3S H3SA 0.9700 . ? 
C3S H3SB 0.9700 . ? 
C4S H4SA 0.9600 . ? 
C4S H4SB 0.9600 . ? 
C4S H4SC 0.9600 . ? 
  
loop_ 
 _geom_angle_atom_site_label_1 
 _geom_angle_atom_site_label_2 
 _geom_angle_atom_site_label_3 
 _geom_angle 
 _geom_angle_site_symmetry_1 
 _geom_angle_site_symmetry_3 
 _geom_angle_publ_flag 
O1 S1 O2 116.82(13) . . ? 
O1 S1 N2 112.26(11) . . ? 
O2 S1 N2 105.19(12) . . ? 
O1 S1 C6 107.76(13) . . ? 
O2 S1 C6 106.73(12) . . ? 
N2 S1 C6 107.62(12) . . ? 
C5 N2 S1 121.09(19) . . ? 
C5 N1 C1 122.6(2) . . ? 
C5 N1 C12 125.1(2) . . ? 
C1 N1 C12 112.3(2) . . ? 
C3 N4 C14 128.5(2) . . ? 
C3 N4 H4 116.6(17) . . ? 
C14 N4 H4 114.1(17) . . ? 
N5 C4 C3 108.4(2) . . ? 
N5 C4 C5 119.7(2) . . ? 
C3 C4 C5 131.8(2) . . ? 
C19 C14 N4 123.8(3) . . ? 
C19 C14 C15 118.6(3) . . ? 
N4 C14 C15 117.5(2) . . ? 
N2 C5 N1 118.7(2) . . ? 
N2 C5 C4 124.5(2) . . ? 
N1 C5 C4 116.7(2) . . ? 
N6 N5 C4 104.0(2) . . ? 
C7 C6 C11 120.3(3) . . ? 
C7 C6 S1 119.7(2) . . ? 
C11 C6 S1 120.0(2) . . ? 
C3 N7 N6 103.1(2) . . ? 
O3 N3 O5 122.9(3) . . ? 
O3 N3 C16 119.0(3) . . ? 
O5 N3 C16 118.1(3) . . ? 
C2 O4 C13 110.2(2) . . ? 
N5 N6 N7 115.9(2) . . ? 
N5 N6 H6 119(2) . . ? 
N7 N6 H6 125(2) . . ? 
N7 C3 N4 125.9(2) . . ? 
N7 C3 C4 108.6(2) . . ? 
N4 C3 C4 125.6(2) . . ? 
C16 C15 C14 118.6(3) . . ? 
C16 C15 H15A 120.7 . . ? 
C14 C15 H15A 120.7 . . ? 
C14 C19 C18 120.5(3) . . ? 
C14 C19 H19A 119.8 . . ? 
C18 C19 H19A 119.8 . . ? 
C17 C16 C15 123.7(3) . . ? 
C17 C16 N3 118.8(3) . . ? 
C15 C16 N3 117.5(3) . . ? 
N1 C12 C13 108.9(3) . . ? 
N1 C12 H12A 109.9 . . ? 
C13 C12 H12A 109.9 . . ? 
N1 C12 H12B 109.9 . . ? 
C13 C12 H12B 109.9 . . ? 
H12A C12 H12B 108.3 . . ? 
N1 C1 C2 110.7(3) . . ? 
N1 C1 H1A 109.5 . . ? 
C2 C1 H1A 109.5 . . ? 
N1 C1 H1B 109.5 . . ? 
C2 C1 H1B 109.5 . . ? 
H1A C1 H1B 108.1 . . ? 
C6 C7 C8 119.8(4) . . ? 
C6 C7 H7A 120.1 . . ? 
C8 C7 H7A 120.1 . . ? 
C17 C18 C19 121.8(3) . . ? 
C17 C18 H18A 119.1 . . ? 
C19 C18 H18A 119.1 . . ? 
O4 C13 C12 110.9(3) . . ? 
O4 C13 H13A 109.5 . . ? 
C12 C13 H13A 109.5 . . ? 
O4 C13 H13B 109.5 . . ? 
C12 C13 H13B 109.5 . . ? 
H13A C13 H13B 108.0 . . ? 
C16 C17 C18 116.7(3) . . ? 
C16 C17 H17A 121.6 . . ? 
C18 C17 H17A 121.6 . . ? 
C6 C11 C10 120.0(4) . . ? 
C6 C11 H11A 120.0 . . ? 
C10 C11 H11A 120.0 . . ? 
O4 C2 C1 111.8(3) . . ? 
O4 C2 H2A 109.3 . . ? 
C1 C2 H2A 109.3 . . ? 
O4 C2 H2B 109.3 . . ? 
C1 C2 H2B 109.3 . . ? 
H2A C2 H2B 107.9 . . ? 
C8 C9 C10 121.0(4) . . ? 
C8 C9 H9A 119.5 . . ? 
C10 C9 H9A 119.5 . . ? 
C9 C10 C11 119.4(4) . . ? 
C9 C10 H10A 120.3 . . ? 
C11 C10 H10A 120.3 . . ? 
C9 C8 C7 119.3(4) . . ? 
C9 C8 H8A 120.3 . . ? 
C7 C8 H8A 120.3 . . ? 
C1S O2S C3S 117.7(3) . . ? 
O1S C1S O2S 121.7(4) . . ? 
O1S C1S C2S 125.7(3) . . ? 
O2S C1S C2S 112.7(3) . . ? 
C1S C2S H2SA 109.5 . . ? 
C1S C2S H2SB 109.5 . . ? 
H2SA C2S H2SB 109.5 . . ? 
C1S C2S H2SC 109.5 . . ? 
H2SA C2S H2SC 109.5 . . ? 
H2SB C2S H2SC 109.5 . . ? 
O2S C3S C4S 108.3(4) . . ? 
O2S C3S H3SA 110.0 . . ? 
C4S C3S H3SA 110.0 . . ? 
O2S C3S H3SB 110.0 . . ? 
C4S C3S H3SB 110.0 . . ? 
H3SA C3S H3SB 108.4 . . ? 
C3S C4S H4SA 109.5 . . ? 
C3S C4S H4SB 109.5 . . ? 
H4SA C4S H4SB 109.5 . . ? 
C3S C4S H4SC 109.5 . . ? 
H4SA C4S H4SC 109.5 . . ? 
H4SB C4S H4SC 109.5 . . ? 
  
loop_ 
 _geom_torsion_atom_site_label_1 
 _geom_torsion_atom_site_label_2 
 _geom_torsion_atom_site_label_3 
 _geom_torsion_atom_site_label_4 
 _geom_torsion 
 _geom_torsion_site_symmetry_1 
 _geom_torsion_site_symmetry_2 
 _geom_torsion_site_symmetry_3 
 _geom_torsion_site_symmetry_4 
 _geom_torsion_publ_flag 
O1 S1 N2 C5 37.0(2) . . . . ? 
O2 S1 N2 C5 165.1(2) . . . . ? 
C6 S1 N2 C5 -81.4(2) . . . . ? 
C3 N4 C14 C19 2.9(5) . . . . ? 
C3 N4 C14 C15 -177.0(3) . . . . ? 
S1 N2 C5 N1 -164.29(18) . . . . ? 
S1 N2 C5 C4 19.2(3) . . . . ? 
C1 N1 C5 N2 2.8(4) . . . . ? 
C12 N1 C5 N2 -178.6(2) . . . . ? 
C1 N1 C5 C4 179.6(2) . . . . ? 
C12 N1 C5 C4 -1.9(4) . . . . ? 
N5 C4 C5 N2 77.8(3) . . . . ? 
C3 C4 C5 N2 -103.6(3) . . . . ? 
N5 C4 C5 N1 -98.7(3) . . . . ? 
C3 C4 C5 N1 79.9(4) . . . . ? 
C3 C4 N5 N6 0.0(3) . . . . ? 
C5 C4 N5 N6 178.9(2) . . . . ? 
O1 S1 C6 C7 -178.2(2) . . . . ? 
O2 S1 C6 C7 55.6(3) . . . . ? 
N2 S1 C6 C7 -56.9(3) . . . . ? 
O1 S1 C6 C11 2.1(3) . . . . ? 
O2 S1 C6 C11 -124.2(3) . . . . ? 
N2 S1 C6 C11 123.3(3) . . . . ? 
C4 N5 N6 N7 0.1(3) . . . . ? 
C3 N7 N6 N5 -0.2(3) . . . . ? 
N6 N7 C3 N4 -179.6(3) . . . . ? 
N6 N7 C3 C4 0.1(3) . . . . ? 
C14 N4 C3 N7 8.8(5) . . . . ? 
C14 N4 C3 C4 -170.9(3) . . . . ? 
N5 C4 C3 N7 -0.1(3) . . . . ? 
C5 C4 C3 N7 -178.8(3) . . . . ? 
N5 C4 C3 N4 179.7(2) . . . . ? 
C5 C4 C3 N4 1.0(5) . . . . ? 
C19 C14 C15 C16 1.2(4) . . . . ? 
N4 C14 C15 C16 -178.9(2) . . . . ? 
N4 C14 C19 C18 -179.5(3) . . . . ? 
C15 C14 C19 C18 0.4(5) . . . . ? 
C14 C15 C16 C17 -1.7(4) . . . . ? 
C14 C15 C16 N3 179.3(2) . . . . ? 
O3 N3 C16 C17 -170.2(3) . . . . ? 
O5 N3 C16 C17 11.1(4) . . . . ? 
O3 N3 C16 C15 8.8(4) . . . . ? 
O5 N3 C16 C15 -169.9(3) . . . . ? 
C5 N1 C12 C13 -124.9(3) . . . . ? 
C1 N1 C12 C13 53.8(3) . . . . ? 
C5 N1 C1 C2 127.1(3) . . . . ? 
C12 N1 C1 C2 -51.7(4) . . . . ? 
C11 C6 C7 C8 -0.4(5) . . . . ? 
S1 C6 C7 C8 179.9(3) . . . . ? 
C14 C19 C18 C17 -1.6(5) . . . . ? 
C2 O4 C13 C12 61.7(3) . . . . ? 
N1 C12 C13 O4 -58.6(3) . . . . ? 
C15 C16 C17 C18 0.6(5) . . . . ? 
N3 C16 C17 C18 179.5(3) . . . . ? 
C19 C18 C17 C16 1.1(5) . . . . ? 
C7 C6 C11 C10 -0.6(5) . . . . ? 
S1 C6 C11 C10 179.1(3) . . . . ? 
C13 O4 C2 C1 -58.9(4) . . . . ? 
N1 C1 C2 O4 53.7(4) . . . . ? 
C8 C9 C10 C11 1.9(7) . . . . ? 
C6 C11 C10 C9 -0.1(6) . . . . ? 
C10 C9 C8 C7 -2.9(7) . . . . ? 
C6 C7 C8 C9 2.1(6) . . . . ? 
C3S O2S C1S O1S 0.0(5) . . . . ? 
C3S O2S C1S C2S -178.9(3) . . . . ? 
C1S O2S C3S C4S 172.5(3) . . . . ? 
  
_diffrn_measured_fraction_theta_max    0.848 
_diffrn_reflns_theta_full              26.00 
_diffrn_measured_fraction_theta_full   0.987 
_refine_diff_density_max    0.266 
_refine_diff_density_min   -0.496 
_refine_diff_density_rms    0.052 
  
